# Supplementary material for: Hierarchical additive effects on heterosis in rice (Oryza sativa L.)
Source: Front Plant Sci. 2015 Sep 11;6:738. doi: 10.3389/fpls.2015.00738 (PMC4566041; doi:10.3389/fpls.2015.00738)
Supplement: Supplementary file 1 [file Table_1.XLS]

## Sheet: Sheet1
Table S1 Information about the 18 rice inbred lines and raw phenotypic data of the parental lines and the hybrids
Cultivar Name	Origin	Fi
R465	India	1
YB	Hubei, China	0.95
Mianhui725	Mianyang, Sichuan, China	0.92
610234	Wuhan, Hubei, China	0.88
9311K	Chengdu, Sichuan, China	0.82
Qianlijing	Ya'an, Sichuan, China	0.7
W1394	Nanjing, Jiangsu, China	0.55
R4115	Hunan, China	0.42
C418	Liaoning, China	0.39
W1384	Nanjing, Jiangsu, China	0.33
W1383	Nanjing, Jiangsu, China	0.3
W1392	Nanjing, Jiangsu, China	0.2
W1390	Nanjing, Jiangsu, China	0.18
Liaoxing1	Shenyang, Liaoning, China	0.12
JR2	Yunnan, China	0.11
110080	Jiangsu, China	0.09
Wuyunjing8	Wujin, Jiangsu, China	0.02
Balilla	Italy	0
Fi=1 represents typical indica and Fi=0 represents typical japonica.
Raw phenotypic data of the parental lines and the hybrids
Female/Male parent name	GNP	YPP(g)	TPP	SSR	TGW(g)	PBN	SBN	FGN	EGN	SSPH(cm)	ESPH(cm)	FSPH(cm)	MSPH(cm)	Female-GNP	Female-YPP(g)	Female-TPP	Female-SSR	Female-TGW(g)	Female-PBN	Female-SBN	Female-FGN	Female-EGN	Female-SSPH(cm)	Female-ESPH(cm)	Female-FSPH(cm)	Female-MSPH(cm)	Male-GNP	Male-YPP(g)	Male-TPP	Male-SSR	Male-TGW(g)	Male-PBN	Male-SBN	Male-FGN	Male-EGN	Male-SSPH(cm)	Male-ESPH(cm)	Male-FSPH(cm)	Male-MSPH(cm)
9311K/Qianlijing	247.918	66.8732	13.5	0.831975	25.5466	16.6362	42.3638	2661.58	533.694	88.3633	111.762	141.973	139.925	158.615	41.7073	11.4231	0.900137	26.6607	13.0122	21.6215	1576.24	169.603	70.3093	98.8519	129.981	132.957	403.337	27.9485	4.92698	0.723813	19.3791	25.8309	88.2884	1435.5	553.806	86.3895	107.331	118.305	118.72
Qianlijing/9311K	310.507	61.1699	8.45833	0.908597	24.329	21.6802	57.9308	2057	324.222	90.1889	112.197	137.094	136.9	403.337	27.9485	4.92698	0.723813	19.3791	25.8309	88.2884	1435.5	553.806	86.3895	107.331	118.305	118.72	158.615	41.7073	11.4231	0.900137	26.6607	13.0122	21.6215	1576.24	169.603	70.3093	98.8519	129.981	132.957
Qianlijing/W1394	319.75	26.5449	5	0.721319	23.6533	22.2278	58.4056	1121.33	467.667	96.3333	117.767	162.067	161.467	403.337	27.9485	4.92698	0.723813	19.3791	25.8309	88.2884	1435.5	553.806	86.3895	107.331	118.305	118.72	198.412	26.6166	7.38889	0.796876	22.1375	16.9253	33.0149	1197.14	310.6	63.9505	92.0029	128.571	125.124
W1394/Qianlijing	379.347	55.3187	7.16667	0.814658	23.3756	24.3763	63.1593	2373.22	545.889	90.2222	116.9	151.272	162.033	198.412	26.6166	7.38889	0.796876	22.1375	16.9253	33.0149	1197.14	310.6	63.9505	92.0029	128.571	125.124	403.337	27.9485	4.92698	0.723813	19.3791	25.8309	88.2884	1435.5	553.806	86.3895	107.331	118.305	118.72
Qianlijing/610234	325.642	67.5609	9.33333	0.836437	26.6531	21.6441	60.5432	2510.44	511.889	99.2	112.956	139.839	139.872	403.337	27.9485	4.92698	0.723813	19.3791	25.8309	88.2884	1435.5	553.806	86.3895	107.331	118.305	118.72	172.24	34.1307	10.6623	0.709126	27.514	14.5887	33.7737	1236.75	508.915	73.9978	99.803	121.576	121.214
Qianlijing/Mianhui725	258.438	58.7872	8.77778	0.923009	28.2681	19.4433	45.2555	2119.61	174.833	90.2	111.884	142.822	142.476	403.337	27.9485	4.92698	0.723813	19.3791	25.8309	88.2884	1435.5	553.806	86.3895	107.331	118.305	118.72	177.993	40.7195	9.64935	0.842219	28.3699	13.3227	30.5488	1440.5	279.081	69.9777	96.7593	134.573	133.899
Mianhui725/Qianlijing	279.186	54.5102	8.97222	0.805315	25.818	20.1933	47.7577	2116.03	438.167	87.4056	114.494	137.067	139.857	177.993	40.7195	9.64935	0.842219	28.3699	13.3227	30.5488	1440.5	279.081	69.9777	96.7593	134.573	133.899	403.337	27.9485	4.92698	0.723813	19.3791	25.8309	88.2884	1435.5	553.806	86.3895	107.331	118.305	118.72
YB/Qianlijing	302.666	51.6887	9.38889	0.787107	23.0531	21.0387	50.8138	2239.08	602.306	89.8849	115.522	144.806	142.924	189.788	41.3746	13.0043	0.747559	21.9672	14.2246	31.5646	1882.53	654.483	65.6476	93.2548	118.948	119.163	403.337	27.9485	4.92698	0.723813	19.3791	25.8309	88.2884	1435.5	553.806	86.3895	107.331	118.305	118.72
Qianlijing/YB	338.857	76.1685	11.9444	0.787437	22.8547	21.2003	54.304	3343.89	807.5	98.7111	119.667	145.156	143.367	403.337	27.9485	4.92698	0.723813	19.3791	25.8309	88.2884	1435.5	553.806	86.3895	107.331	118.305	118.72	189.788	41.3746	13.0043	0.747559	21.9672	14.2246	31.5646	1882.53	654.483	65.6476	93.2548	118.948	119.163
R4115/Qianlijing	346.543	42.8063	6.68889	0.726316	24.7762	17.8775	67.647	1716.64	609.244	90.6444	115.578	138.442	139.907	266.808	30.6428	5.77778	0.867061	24.1764	14.2205	49.2839	1209.83	187.682	85.6944	116.789	129.75	128.519	403.337	27.9485	4.92698	0.723813	19.3791	25.8309	88.2884	1435.5	553.806	86.3895	107.331	118.305	118.72
Qianlijing/R4115	363.234	61.1742	8.36111	0.811349	25.3628	21.1633	68.9474	2412.94	568.028	95.0917	121.183	138.533	136.492	403.337	27.9485	4.92698	0.723813	19.3791	25.8309	88.2884	1435.5	553.806	86.3895	107.331	118.305	118.72	266.808	30.6428	5.77778	0.867061	24.1764	14.2205	49.2839	1209.83	187.682	85.6944	116.789	129.75	128.519
R465/Qianlijing	298.581	60.0328	9.44444	0.847795	25.7051	19.6767	55.134	2359.31	421.833	86.5083	110.814	143.847	143.124	216.749	49.5188	11.2413	0.827005	24.8424	12.8248	44.1184	1989.34	388.036	64.7505	92.2062	134.798	133.205	403.337	27.9485	4.92698	0.723813	19.3791	25.8309	88.2884	1435.5	553.806	86.3895	107.331	118.305	118.72
Qianlijing/R465	306.721	66.5486	9.33333	0.866889	26.794	20.8931	55.4245	2467.5	387.333	89	108.733	141.933	140.917	403.337	27.9485	4.92698	0.723813	19.3791	25.8309	88.2884	1435.5	553.806	86.3895	107.331	118.305	118.72	216.749	49.5188	11.2413	0.827005	24.8424	12.8248	44.1184	1989.34	388.036	64.7505	92.2062	134.798	133.205
Qianlijing/C418	296.559	45.4909	7.83333	0.754437	26.7061	18.8524	53.23	1709.97	582.111	93.0722	112.187	134.661	134.908	403.337	27.9485	4.92698	0.723813	19.3791	25.8309	88.2884	1435.5	553.806	86.3895	107.331	118.305	118.72	146.988	16.284	6	0.779737	23.3838	12.6626	27.514	690.283	185.667	71.6033	98.6217	125.587	127.712
C418/Qianlijing	351.884	66.1238	7.86111	0.913583	26.3084	20.9858	67.4574	2525.06	242.778	80.3333	118.736	140.423	137.945	146.988	16.284	6	0.779737	23.3838	12.6626	27.514	690.283	185.667	71.6033	98.6217	125.587	127.712	403.337	27.9485	4.92698	0.723813	19.3791	25.8309	88.2884	1435.5	553.806	86.3895	107.331	118.305	118.72
W1384/Qianlijing	375.266	53.1867	9.77778	0.585325	24.2773	21.2877	67.8451	2198.67	1585.67	93.0333	121.123	149.593	151.077	286.941	37.7954	8.22222	0.754746	21.4445	17.3841	44.8614	1755.26	571.5	73.0971	105.087	135.155	137.918	403.337	27.9485	4.92698	0.723813	19.3791	25.8309	88.2884	1435.5	553.806	86.3895	107.331	118.305	118.72
Qianlijing/W1384	386.4	47.3554	6.73333	0.766835	23.6823	21.5607	72.7869	2150.88	638.794	97.7333	118.507	150.967	150.38	403.337	27.9485	4.92698	0.723813	19.3791	25.8309	88.2884	1435.5	553.806	86.3895	107.331	118.305	118.72	286.941	37.7954	8.22222	0.754746	21.4445	17.3841	44.8614	1755.26	571.5	73.0971	105.087	135.155	137.918
Qianlijing/W1383	365.606	47.2589	6.51111	0.808934	22.1618	22.7122	67.9151	2054.89	464.756	84.8361	119.674	147.931	153.859	403.337	27.9485	4.92698	0.723813	19.3791	25.8309	88.2884	1435.5	553.806	86.3895	107.331	118.305	118.72	224.592	13.8812	4.88889	0.663073	18.3096	18.344	42.1606	743.361	358.5	77.204	102.948	128.585	128.194
W1383/Qianlijing	381.102	50.8402	6.77778	0.875719	21.9802	22.4889	72.8899	2540.28	319.444	94.1556	124.94	168.908	170.573	224.592	13.8812	4.88889	0.663073	18.3096	18.344	42.1606	743.361	358.5	77.204	102.948	128.585	128.194	403.337	27.9485	4.92698	0.723813	19.3791	25.8309	88.2884	1435.5	553.806	86.3895	107.331	118.305	118.72
W1392/Qianlijing	397.887	77.5524	9.16667	0.839765	24.2758	24.8791	70.865	2846.5	497.75	84	108.867	154.933	153	194.92	27.8532	6.88889	0.793611	25.8729	16.8826	42.6171	1074.17	267.556	62.5289	88.37	121.802	121.464	403.337	27.9485	4.92698	0.723813	19.3791	25.8309	88.2884	1435.5	553.806	86.3895	107.331	118.305	118.72
Qianlijing/W1390	317.569	45.7516	6.33333	0.87755	25.9262	20.6622	55.9394	1771.33	253.111	88.8944	117.244	144.9	153.472	403.337	27.9485	4.92698	0.723813	19.3791	25.8309	88.2884	1435.5	553.806	86.3895	107.331	118.305	118.72	231.027	29.601	6.47727	0.815692	24.9439	16.3944	45.0548	1131.61	265.643	65.9833	92.1798	129.992	127.885
Liaoxing1/Qianlijing	240.979	20.4463	6.25	0.595178	23.1755	17.2639	48.4792	858.75	760.5	80.6306	108.9	122.244	119.969	202.388	38.5526	10.6167	0.692205	27.7398	14.4595	37.5789	1409.72	629.25	87.6667	110.678	145.076	144.79	403.337	27.9485	4.92698	0.723813	19.3791	25.8309	88.2884	1435.5	553.806	86.3895	107.331	118.305	118.72
Qianlijing/Liaoxing1	349.854	28.7738	5.68333	0.56936	25.33	20.9884	69.5112	1137.4	839.667	79.7533	108.528	121.325	118.345	403.337	27.9485	4.92698	0.723813	19.3791	25.8309	88.2884	1435.5	553.806	86.3895	107.331	118.305	118.72	202.388	38.5526	10.6167	0.692205	27.7398	14.4595	37.5789	1409.72	629.25	87.6667	110.678	145.076	144.79
Qianlijing/JR2	320.885	74.0168	10.4444	0.857136	26.0768	21.024	52.7044	2839.67	469.5	93.05	125.513	149.78	149.269	403.337	27.9485	4.92698	0.723813	19.3791	25.8309	88.2884	1435.5	553.806	86.3895	107.331	118.305	118.72	134.44	32.5317	10.813	0.815676	27.7305	12.4756	21.6753	1160.18	258.374	76.1208	101.198	144.33	147.591
JR2/Qianlijing	467.207	56.1632	7.33333	0.734088	22.7492	22.8529	87.2259	2478.94	951.5	84.4833	121.983	149.817	150.244	134.44	32.5317	10.813	0.815676	27.7305	12.4756	21.6753	1160.18	258.374	76.1208	101.198	144.33	147.591	403.337	27.9485	4.92698	0.723813	19.3791	25.8309	88.2884	1435.5	553.806	86.3895	107.331	118.305	118.72
Qianlijing/110080	242.705	75.7076	15	0.846462	24.657	17.1607	46.5446	3078.5	565	57.6667	73.8333	102.833	105.7	403.337	27.9485	4.92698	0.723813	19.3791	25.8309	88.2884	1435.5	553.806	86.3895	107.331	118.305	118.72	134.497	12.5606	5.6	0.776612	20.9443	12.2026	26.5057	599.45	168	56.5152	78.9486	96.0974	94.7762
110080/Qianlijing	355.437	45.1744	7.58333	0.801646	21.3298	21.7308	72.7289	2120.58	528.056	74.2917	98.5976	134.524	138.204	134.497	12.5606	5.6	0.776612	20.9443	12.2026	26.5057	599.45	168	56.5152	78.9486	96.0974	94.7762	403.337	27.9485	4.92698	0.723813	19.3791	25.8309	88.2884	1435.5	553.806	86.3895	107.331	118.305	118.72
Wuyunjing8/Qianlijing	285.662	40.3364	7.33333	0.802592	24.1395	19.9446	49.3976	1687.06	374	73.25	97.1139	136.272	144.583	97.4562	15.9139	9.06944	0.701265	24.4498	10.9755	11.7953	568.482	240.196	49.9333	70.2194	91.1139	89.2056	403.337	27.9485	4.92698	0.723813	19.3791	25.8309	88.2884	1435.5	553.806	86.3895	107.331	118.305	118.72
Qianlijing/Wuyunjing8	291.615	37.7751	7.08333	0.784499	23.3104	20.106	50.2243	1621.56	457.976	72.7679	95.5655	138.814	144.987	403.337	27.9485	4.92698	0.723813	19.3791	25.8309	88.2884	1435.5	553.806	86.3895	107.331	118.305	118.72	97.4562	15.9139	9.06944	0.701265	24.4498	10.9755	11.7953	568.482	240.196	49.9333	70.2194	91.1139	89.2056
Qianlijing/Balila	284.708	49.1921	9.03175	0.748608	25.8302	19.1421	52.8401	1904.67	649.556	86.4222	113.995	125.652	124.586	403.337	27.9485	4.92698	0.723813	19.3791	25.8309	88.2884	1435.5	553.806	86.3895	107.331	118.305	118.72	133.553	20.08	9.59524	0.699422	23.7528	12.0525	26.8324	861.258	365.097	64.1525	86.9525	93.285	93.2663
Note: Grain number per panicle=GNP, grain yield per plant=YPP, tiller number per plant=TPP, seed-setting rate=SSR, empty grain munber per plant=EGN, full grain number per plant=FGN, thousand-grain weight=TGW, seedling stage plant height=SSPH, elongation stage plant height=ESPH, flowering stage plant height=FSPH, maturation stage plant height=MSPH, primary branch number=PBN, secondary branch numbe…
